# Supplementary material for: The Afrotropical Miomantis caffra Saussure 1871 and Miomantis paykullii Stal 1871: first records of alien mantid species in Portugal and Europe, with an updated checklist of Mantodea in Portugal (Insecta: Mantodea)
Source: Biodivers Data J. 2014 Nov 12;(2):e4117. doi: 10.3897/BDJ.2.e4117 (PMC4238084; doi:10.3897/BDJ.2.e4117)
Supplement: XML Treatment for Miomantis paykullii [file BDJ.2.e4117-treatment1.xml]

<!DOCTYPE tp:taxon-treatment
  PUBLIC "-//TaxonX//DTD Taxonomic Treatment Publishing DTD v0 20100105//EN" "tax-treatment-NSO.dtd">
<tp:taxon-treatment xmlns:tp="http://www.plazi.org/taxpub"><tp:treatment-meta><mixed-citation publication-type="journal"><person-group><name><surname>Marabuto</surname><given-names>Eduardo</given-names></name></person-group><article-title>The Afrotropical <italic><tp:taxon-name><tp:taxon-name-part taxon-name-part-type="genus">Miomantis</tp:taxon-name-part> <tp:taxon-name-part taxon-name-part-type="species">caffra</tp:taxon-name-part></tp:taxon-name></italic> Saussure 1871 and <italic><tp:taxon-name><tp:taxon-name-part taxon-name-part-type="genus">Miomantis</tp:taxon-name-part> <tp:taxon-name-part taxon-name-part-type="species">paykullii</tp:taxon-name-part></tp:taxon-name></italic> Stal 1871: first records of alien mantid species in Portugal and Europe, with an updated checklist of <tp:taxon-name><tp:taxon-name-part taxon-name-part-type="order">Mantodea</tp:taxon-name-part></tp:taxon-name> in Portugal (<tp:taxon-name><tp:taxon-name-part taxon-name-part-type="class">Insecta</tp:taxon-name-part></tp:taxon-name>: <tp:taxon-name><tp:taxon-name-part taxon-name-part-type="order">Mantodea</tp:taxon-name-part></tp:taxon-name>)</article-title><source>Biodivers Data J</source><day>12</day><month>11</month><year>2014</year><volume>2014</volume><issue>2</issue><pub-id pub-id-type="doi">10.3897/BDJ.2.e4117</pub-id></mixed-citation></tp:treatment-meta><tp:nomenclature><tp:taxon-name>
            <tp:taxon-name-part taxon-name-part-type="genus">Miomantis</tp:taxon-name-part>
            <tp:taxon-name-part taxon-name-part-type="species">paykullii</tp:taxon-name-part>
          </tp:taxon-name><tp:taxon-authority>Stal, 1871</tp:taxon-authority></tp:nomenclature><tp:treatment-sec sec-type="materials"><title>Materials</title><list list-type="alpha-lower" list-content="occurrences"><list-item><p><bold>Type status:</bold> <named-content xmlns:xlink="http://www.w3.org/1999/xlink" content-type="dwc:typeStatus" xlink:type="simple">Other material</named-content>. <bold>Occurrence:</bold> recordedBy: <named-content xmlns:xlink="http://www.w3.org/1999/xlink" content-type="dwc:recordedBy" xlink:type="simple">Eduardo Marabuto</named-content>; individualCount: <named-content xmlns:xlink="http://www.w3.org/1999/xlink" content-type="dwc:individualCount" xlink:type="simple">1</named-content>; sex: <named-content xmlns:xlink="http://www.w3.org/1999/xlink" content-type="dwc:sex" xlink:type="simple">male</named-content>; <bold>Taxon:</bold> genus: <named-content xmlns:xlink="http://www.w3.org/1999/xlink" content-type="dwc:genus" xlink:type="simple"><tp:taxon-name><tp:taxon-name-part taxon-name-part-type="genus">Miomantis</tp:taxon-name-part></tp:taxon-name></named-content>; specificEpithet: <named-content xmlns:xlink="http://www.w3.org/1999/xlink" content-type="dwc:specificEpithet" xlink:type="simple"><italic>paykullii</italic></named-content>; taxonRank: <named-content xmlns:xlink="http://www.w3.org/1999/xlink" content-type="dwc:taxonRank" xlink:type="simple">species</named-content>; scientificNameAuthorship: <named-content xmlns:xlink="http://www.w3.org/1999/xlink" content-type="dwc:scientificNameAuthorship" xlink:type="simple">Stal, 1871</named-content>; vernacularName: <named-content xmlns:xlink="http://www.w3.org/1999/xlink" content-type="dwc:vernacularName" xlink:type="simple">Egyptian pygmy mantis</named-content>; <bold>Location:</bold> continent: <named-content xmlns:xlink="http://www.w3.org/1999/xlink" content-type="dwc:continent" xlink:type="simple">Europe</named-content>; country: <named-content xmlns:xlink="http://www.w3.org/1999/xlink" content-type="dwc:country" xlink:type="simple">Portugal</named-content>; countryCode: <named-content xmlns:xlink="http://www.w3.org/1999/xlink" content-type="dwc:countryCode" xlink:type="simple">PT</named-content>; stateProvince: <named-content xmlns:xlink="http://www.w3.org/1999/xlink" content-type="dwc:stateProvince" xlink:type="simple">Faro</named-content>; county: <named-content xmlns:xlink="http://www.w3.org/1999/xlink" content-type="dwc:county" xlink:type="simple">Loulé</named-content>; municipality: <named-content xmlns:xlink="http://www.w3.org/1999/xlink" content-type="dwc:municipality" xlink:type="simple">Quarteira</named-content>; locality: <named-content xmlns:xlink="http://www.w3.org/1999/xlink" content-type="dwc:locality" xlink:type="simple">Vila Sol</named-content>; verbatimElevation: <named-content xmlns:xlink="http://www.w3.org/1999/xlink" content-type="dwc:verbatimElevation" xlink:type="simple">40</named-content>; decimalLatitude: <named-content xmlns:xlink="http://www.w3.org/1999/xlink" content-type="dwc:decimalLatitude" xlink:type="simple">37.090</named-content>; decimalLongitude: <named-content xmlns:xlink="http://www.w3.org/1999/xlink" content-type="dwc:decimalLongitude" xlink:type="simple">-08.093</named-content>; <bold>Event:</bold> samplingProtocol: <named-content xmlns:xlink="http://www.w3.org/1999/xlink" content-type="dwc:samplingProtocol" xlink:type="simple">ad hoc observation</named-content>; eventDate: <named-content xmlns:xlink="http://www.w3.org/1999/xlink" content-type="dwc:eventDate" xlink:type="simple">2014-08-05</named-content>; habitat: <named-content xmlns:xlink="http://www.w3.org/1999/xlink" content-type="dwc:habitat" xlink:type="simple">garden</named-content></p></list-item><list-item><p><bold>Type status:</bold> <named-content xmlns:xlink="http://www.w3.org/1999/xlink" content-type="dwc:typeStatus" xlink:type="simple">Other material</named-content>. <bold>Occurrence:</bold> recordedBy: <named-content xmlns:xlink="http://www.w3.org/1999/xlink" content-type="dwc:recordedBy" xlink:type="simple">Eduardo Marabuto</named-content>; individualCount: <named-content xmlns:xlink="http://www.w3.org/1999/xlink" content-type="dwc:individualCount" xlink:type="simple">1</named-content>; sex: <named-content xmlns:xlink="http://www.w3.org/1999/xlink" content-type="dwc:sex" xlink:type="simple">male</named-content>; <bold>Taxon:</bold> genus: <named-content xmlns:xlink="http://www.w3.org/1999/xlink" content-type="dwc:genus" xlink:type="simple"><tp:taxon-name><tp:taxon-name-part taxon-name-part-type="genus">Miomantis</tp:taxon-name-part></tp:taxon-name></named-content>; specificEpithet: <named-content xmlns:xlink="http://www.w3.org/1999/xlink" content-type="dwc:specificEpithet" xlink:type="simple"><italic>paykullii</italic></named-content>; taxonRank: <named-content xmlns:xlink="http://www.w3.org/1999/xlink" content-type="dwc:taxonRank" xlink:type="simple">species</named-content>; scientificNameAuthorship: <named-content xmlns:xlink="http://www.w3.org/1999/xlink" content-type="dwc:scientificNameAuthorship" xlink:type="simple">Stal, 1871</named-content>; vernacularName: <named-content xmlns:xlink="http://www.w3.org/1999/xlink" content-type="dwc:vernacularName" xlink:type="simple">Egyptian pygmy mantis</named-content>; <bold>Location:</bold> continent: <named-content xmlns:xlink="http://www.w3.org/1999/xlink" content-type="dwc:continent" xlink:type="simple">Europe</named-content>; country: <named-content xmlns:xlink="http://www.w3.org/1999/xlink" content-type="dwc:country" xlink:type="simple">Portugal</named-content>; countryCode: <named-content xmlns:xlink="http://www.w3.org/1999/xlink" content-type="dwc:countryCode" xlink:type="simple">PT</named-content>; stateProvince: <named-content xmlns:xlink="http://www.w3.org/1999/xlink" content-type="dwc:stateProvince" xlink:type="simple">Faro</named-content>; county: <named-content xmlns:xlink="http://www.w3.org/1999/xlink" content-type="dwc:county" xlink:type="simple">Loulé</named-content>; municipality: <named-content xmlns:xlink="http://www.w3.org/1999/xlink" content-type="dwc:municipality" xlink:type="simple">Quarteira</named-content>; locality: <named-content xmlns:xlink="http://www.w3.org/1999/xlink" content-type="dwc:locality" xlink:type="simple">Vila Sol</named-content>; verbatimElevation: <named-content xmlns:xlink="http://www.w3.org/1999/xlink" content-type="dwc:verbatimElevation" xlink:type="simple">40</named-content>; decimalLatitude: <named-content xmlns:xlink="http://www.w3.org/1999/xlink" content-type="dwc:decimalLatitude" xlink:type="simple">37.090</named-content>; decimalLongitude: <named-content xmlns:xlink="http://www.w3.org/1999/xlink" content-type="dwc:decimalLongitude" xlink:type="simple">-08.093</named-content>; <bold>Event:</bold> samplingProtocol: <named-content xmlns:xlink="http://www.w3.org/1999/xlink" content-type="dwc:samplingProtocol" xlink:type="simple">vegetation beating</named-content>; eventDate: <named-content xmlns:xlink="http://www.w3.org/1999/xlink" content-type="dwc:eventDate" xlink:type="simple">2014-08-08</named-content>; habitat: <named-content xmlns:xlink="http://www.w3.org/1999/xlink" content-type="dwc:habitat" xlink:type="simple">garden</named-content></p></list-item></list></tp:treatment-sec><tp:treatment-sec sec-type="Description"><title>Description</title><p>Adapted from <xref ref-type="bibr" rid="B810095">Giglio-Tos 1927</xref>, <xref ref-type="bibr" rid="B789128">Ehrmann 2002</xref> and <xref ref-type="bibr" rid="B788564">Agabiti et al. 2010</xref>: Small or medium sized species. Green or light-brown coloured, patternless except occasional obscured humeral vein. Head broader than the pronotum, especially in the male. Eye prominent, slightly conical, more apparent in male but not ending in a spine. Pronotum slender with weakly developed supracoxal dilation, as long as or longer than fore coxa and smooth in male, finely toothed in female. Forewing hyaline in male, more opaque in female, distally dilated and slightly exceeding the tip of the abdomen in the former, only reaching the base of the cerci in the latter. Male hindwing hyaline, female yellowish, crossed by yellow veins. Supra-anal plate longer than broad, triangular. Foreleg unpatterned, coxa finely toothed with 5-6 spaced small spines stronger in female. Femur with 4 discoidal spines and 4 external. Fore tibia with 7 external spines. Body length: 36-39mm; pronotum length: 11-12mm in male, to 14mm in female; forewing length 23mm in male, 19-21mm in female.</p><sec sec-type="Portuguese specimens"><title>Portuguese specimens</title><p>Both observed specimens are adult-stage males conforming well with the descriptions of the species available (<xref ref-type="bibr" rid="B789128">Ehrmann 2002</xref>, <xref ref-type="bibr" rid="B789119">Battiston et al. 2010</xref>). The first is illustrated in Fig. <xref ref-type="fig" rid="F789981">1</xref>. This specimen is a straw-coloured and patternless mantis with a darker forewing radial vein. Both forewings and hindwings are hyaline, forewings being slightly less transparent and brownish. Head is short with prominent conical eyes. The raptorial forelegs bear the typical spine scheme of the genus and species: 5-6, 4, 7. Biometrics: pronotum length: 10mm; whole body length: 38mm; forewing length: 26mm; fore-leg length measurements - coxa: 6.6mm, femur: 8.2mm, tibia: 4.7mm; ratio forewing/ pronotum length: 2.6.</p></sec></tp:treatment-sec><tp:treatment-sec sec-type="Distribution"><title>Distribution</title><p>An Afrotropical species cited throughout the biogeographical area, with some island populations. Countries where it has been found are: Burkina Faso, Cameroon, Chad, Egypt, Ghana, Israel, Ivory Coast, Kenya, Mauritania, Mauritius, Mozambique, Niger, Senegal, Togo, Uganda and Zimbabwe (<xref ref-type="bibr" rid="B789128">Ehrmann 2002</xref>, <xref ref-type="bibr" rid="B789119">Battiston et al. 2010</xref>).</p><sec sec-type="Recorded habitats and distribution in Portugal"><title>Recorded habitats and distribution in Portugal</title><p>The area is a private property garden of the resort Vila Sol where many exotic plant species are planted. Among them, hedges of <italic><tp:taxon-name><tp:taxon-name-part taxon-name-part-type="genus">Phyllostachys</tp:taxon-name-part> <tp:taxon-name-part taxon-name-part-type="species">aurea</tp:taxon-name-part></tp:taxon-name></italic> and <italic><tp:taxon-name><tp:taxon-name-part taxon-name-part-type="genus">Lantana</tp:taxon-name-part> <tp:taxon-name-part taxon-name-part-type="species">camara</tp:taxon-name-part></tp:taxon-name></italic> are typical while stands of <italic><tp:taxon-name><tp:taxon-name-part taxon-name-part-type="genus">Pennisetum</tp:taxon-name-part> <tp:taxon-name-part taxon-name-part-type="species">alopecuroides</tp:taxon-name-part></tp:taxon-name></italic>, <italic><tp:taxon-name><tp:taxon-name-part taxon-name-part-type="genus">Cyperus</tp:taxon-name-part> <tp:taxon-name-part taxon-name-part-type="species">papyrus</tp:taxon-name-part></tp:taxon-name></italic> and garden turf are widespread with smaller amounts of other exotic species. The only natives are isolated <italic><tp:taxon-name><tp:taxon-name-part taxon-name-part-type="genus">Pinus</tp:taxon-name-part> <tp:taxon-name-part taxon-name-part-type="species">pinea</tp:taxon-name-part></tp:taxon-name></italic> trees, remnants from the open woodland pre-resort and a hedge of <italic><tp:taxon-name><tp:taxon-name-part taxon-name-part-type="genus">Arbutus</tp:taxon-name-part> <tp:taxon-name-part taxon-name-part-type="species">unedo</tp:taxon-name-part></tp:taxon-name></italic>. At dusk, several garden lights at ground level are regularly lit and during the night, an automatic irrigation system maintains humidity levels high, even during the summer. Prior to the installment of the resort, the whole area was a dry thermomediterranean open <italic><tp:taxon-name><tp:taxon-name-part taxon-name-part-type="genus">Pinus</tp:taxon-name-part> <tp:taxon-name-part taxon-name-part-type="species">pinea</tp:taxon-name-part></tp:taxon-name></italic> woodland with mild winters and warm summers on an arenite substrate. The biogeographic province is the Gaditano-Onubo-Algarviense in its Algarviense coastal sector with some notable endemics (<xref ref-type="bibr" rid="B807572">Rivas-Martinez et al. 1990</xref>, <xref ref-type="bibr" rid="B807653">Costa et al. 1999</xref>) and seriously under threat from urban development. This particular site is one already lost as a natural habitat and is home to only the most resilient and human-adapted species.</p></sec></tp:treatment-sec><tp:treatment-sec sec-type="Ecology"><title>Ecology</title><p>Ecological plasticity in this species over a broad temperature range accounts for its wide distribution. According to <xref ref-type="bibr" rid="B789137">Prete et al. (1999)</xref>, in Ghana <italic><tp:taxon-name><tp:taxon-name-part taxon-name-part-type="genus">M.</tp:taxon-name-part> <tp:taxon-name-part taxon-name-part-type="species">paykullii</tp:taxon-name-part></tp:taxon-name></italic> mostly inhabits grasslands, the colour of which (a proxy for humidity levels) determines the final coloration and proportion between brown and green morphs. Presumably, a brown morph develops in a less moist environment. In Ghana, adults display no deimatic behaviour and attempt to fly or walk away from danger (<xref ref-type="bibr" rid="B789245">Edmunds 1972</xref>). Adults are also presumably very mobile and active at night and especially sensitive to bat echolocation high frequency sounds (80-100 KHz), thus being able to evade predation (<xref ref-type="bibr" rid="B789137">Prete et al. 1999</xref>). This phenomenon has been experimentally tested with the closely related <italic><tp:taxon-name><tp:taxon-name-part taxon-name-part-type="genus">M.</tp:taxon-name-part> <tp:taxon-name-part taxon-name-part-type="species">natalica</tp:taxon-name-part></tp:taxon-name></italic> Beier, 1930 by <xref ref-type="bibr" rid="B789146">Cumming (1996)</xref>.</p></tp:treatment-sec><tp:treatment-sec sec-type="Conservation"><title>Conservation</title><p>Showing a wide distribution centred in the subsaharan African continent, <italic><tp:taxon-name><tp:taxon-name-part taxon-name-part-type="genus">M.</tp:taxon-name-part> <tp:taxon-name-part taxon-name-part-type="species">paykullii</tp:taxon-name-part></tp:taxon-name></italic> should not be at risk of any kind. However, in the Euro-Mediterranean area, where it has only been found along the Nile valley and nearby areas of Israel, this species has recently been evaluated as at "Potential risk", because of sparse observations for a long time (<xref ref-type="bibr" rid="B788564">Agabiti et al. 2010</xref>).</p></tp:treatment-sec><tp:treatment-sec><!--Section generated to contain objects referenced in tp:taxon-treatment.--><fig-group id="F789981" position="float" orientation="portrait"><caption><p><italic><tp:taxon-name><tp:taxon-name-part taxon-name-part-type="genus">Miomantis</tp:taxon-name-part> <tp:taxon-name-part taxon-name-part-type="species">paykullii</tp:taxon-name-part></tp:taxon-name></italic>, observed and photographed in Algarve, Portugal.</p></caption><fig id="F790056" position="float" orientation="portrait"><label>Figure 1a.</label><caption><p>Dorso-lateral habitus view. Note hyaline forewings with obscured radial vein.</p></caption><graphic xmlns:xlink="http://www.w3.org/1999/xlink" xlink:href="biodiversity_data_journal-2-e4117-g001_a.jpg" xlink:type="simple" position="float" orientation="portrait" id="oo_30883.JPG"/></fig><fig id="F790057" position="float" orientation="portrait"><label>Figure 1b.</label><caption><p>Dorsal view. Note the smooth lateral side of relatively long pronotum, straight frons, simple cerci and hyaline wings.</p></caption><graphic xmlns:xlink="http://www.w3.org/1999/xlink" xlink:href="biodiversity_data_journal-2-e4117-g001_b.jpg" xlink:type="simple" position="float" orientation="portrait" id="oo_30884.jpg"/></fig><fig id="F790058" position="float" orientation="portrait"><label>Figure 1c.</label><caption><p>Head frontal view. Note the conical, prominent and striped eyes.</p></caption><graphic xmlns:xlink="http://www.w3.org/1999/xlink" xlink:href="biodiversity_data_journal-2-e4117-g001_c.jpg" xlink:type="simple" position="float" orientation="portrait" id="oo_30885.JPG"/></fig><fig id="F790059" position="float" orientation="portrait"><label>Figure 1d.</label><caption><p>Detail of foreleg. Characteristic are the coxa bearing very small spines (5-6), femora crenulate between the 4 external spines and tibiae with 7 external spines.</p></caption><graphic xmlns:xlink="http://www.w3.org/1999/xlink" xlink:href="biodiversity_data_journal-2-e4117-g001_d.jpg" xlink:type="simple" position="float" orientation="portrait" id="oo_30886.JPG"/></fig></fig-group></tp:treatment-sec><ref-list><ref id="B810095"><element-citation xmlns:xlink="http://www.w3.org/1999/xlink" publication-type="article" xlink:type="simple"><person-group person-group-type="author"><name name-style="western"><surname>Giglio-Tos</surname><given-names>E.</given-names></name></person-group><year>1927</year><article-title><tp:taxon-name><tp:taxon-name-part taxon-name-part-type="order">Orthoptera</tp:taxon-name-part></tp:taxon-name>. <tp:taxon-name><tp:taxon-name-part taxon-name-part-type="family">Mantidae</tp:taxon-name-part></tp:taxon-name></article-title><source>Das Tierreich</source><volume>50</volume><fpage>1</fpage><lpage>707</lpage></element-citation></ref><ref id="B789128"><element-citation xmlns:xlink="http://www.w3.org/1999/xlink" publication-type="book" xlink:type="simple"><person-group person-group-type="author"><name name-style="western"><surname>Ehrmann</surname><given-names>R</given-names></name></person-group><year>2002</year><source><tp:taxon-name><tp:taxon-name-part taxon-name-part-type="order">Mantodea</tp:taxon-name-part></tp:taxon-name>: Gottesanbeterinnen der Welt.</source><publisher-name>Natur und Tier – Verlag</publisher-name><publisher-loc>Münster</publisher-loc><size units="page">519</size><isbn>3-931587-60-6</isbn></element-citation></ref><ref id="B788564"><element-citation xmlns:xlink="http://www.w3.org/1999/xlink" publication-type="article" xlink:type="simple"><person-group person-group-type="author"><name name-style="western"><surname>Agabiti</surname><given-names>Barbara</given-names></name><name name-style="western"><surname>Salvatrice</surname><given-names>Ippolito</given-names></name><name name-style="western"><surname>Lombardo</surname><given-names>Francesco</given-names></name></person-group><year>2010</year><article-title>The Mediterranean species of the genus Ameles Burmeister, 1838 (<tp:taxon-name><tp:taxon-name-part taxon-name-part-type="class">Insecta</tp:taxon-name-part></tp:taxon-name>, <tp:taxon-name><tp:taxon-name-part taxon-name-part-type="order">Mantodea</tp:taxon-name-part></tp:taxon-name>: <tp:taxon-name><tp:taxon-name-part taxon-name-part-type="subfamily">Amelinae</tp:taxon-name-part></tp:taxon-name>) with a biogeographic and phylogenetic evaluation</article-title><source>Boletín de la Sociedad Entomológica Aragonesa (S.E.A)</source><volume>47</volume><fpage>1</fpage><lpage>20</lpage></element-citation></ref><ref id="B789119"><element-citation xmlns:xlink="http://www.w3.org/1999/xlink" publication-type="book" xlink:type="simple"><person-group person-group-type="author"><name name-style="western"><surname>Battiston</surname><given-names>Roberto</given-names></name><name name-style="western"><surname>Picciau</surname><given-names>Luca</given-names></name><name name-style="western"><surname>Fontana</surname><given-names>Paolo</given-names></name><name name-style="western"><surname>Marshall</surname><given-names>Judith</given-names></name></person-group><year>2010</year><source>Mantids of the Euro-Mediterranean Area</source><publisher-name>WBA Handbooks</publisher-name><publisher-loc>Verona</publisher-loc><size units="page">240</size></element-citation></ref><ref id="B807572"><element-citation xmlns:xlink="http://www.w3.org/1999/xlink" publication-type="article" xlink:type="simple"><person-group person-group-type="author"><name name-style="western"><surname>Rivas-Martinez</surname><given-names>S.</given-names></name><name name-style="western"><surname>Lousã</surname><given-names>M.</given-names></name><name name-style="western"><surname>Diaz</surname><given-names>T. E.</given-names></name><name name-style="western"><surname>Fernández-Gonzalez</surname><given-names>F.</given-names></name><name name-style="western"><surname>Costa</surname><given-names>J. C.A.</given-names></name></person-group><year>1990</year><article-title>La vegetación del sur de Portugal (Sado, Alentejo y Algarve)</article-title><source>Itinera Geobotanica</source><volume>3</volume><fpage>5</fpage><lpage>126</lpage></element-citation></ref><ref id="B807653"><element-citation xmlns:xlink="http://www.w3.org/1999/xlink" publication-type="article" xlink:type="simple"><person-group person-group-type="author"><name name-style="western"><surname>Costa</surname><given-names>J. C.</given-names></name><name name-style="western"><surname>Aguiar</surname><given-names>C</given-names></name><name name-style="western"><surname>Capelo</surname><given-names>J.</given-names></name><name name-style="western"><surname>Lousã</surname><given-names>M.</given-names></name><name name-style="western"><surname>Neto</surname><given-names>C</given-names></name></person-group><year>1999</year><article-title>Biogeografia de Portugal Continental</article-title><source>Quercetea</source><volume>0</volume><fpage>5</fpage><lpage>56</lpage></element-citation></ref><ref id="B789137"><element-citation xmlns:xlink="http://www.w3.org/1999/xlink" publication-type="book" xlink:type="simple"><person-group person-group-type="author"><name name-style="western"><surname>Prete</surname><given-names>F. R.</given-names></name><name name-style="western"><surname>Wells</surname><given-names>H.</given-names></name><name name-style="western"><surname>Wells</surname><given-names>P. H.</given-names></name><name name-style="western"><surname>Hurd</surname><given-names>L. E. (Editors)</given-names></name></person-group><year>1999</year><source>The Praying Mantids</source><publisher-name>The Johns Hopkins University Press</publisher-name><publisher-loc>Baltimore and London</publisher-loc><size units="page">362</size></element-citation></ref><ref id="B789245"><element-citation xmlns:xlink="http://www.w3.org/1999/xlink" publication-type="article" xlink:type="simple"><person-group person-group-type="author"><name name-style="western"><surname>Edmunds</surname><given-names>Malcolm</given-names></name></person-group><year>1972</year><article-title>Defensive behaviour in Ghanaian praying mantids</article-title><source>Zoological Journal of the Linnean Society</source><volume>51</volume><issue>1</issue><fpage>1</fpage><lpage>32</lpage><pub-id pub-id-type="doi">10.1111/j.1096-3642.1972.tb00771.x</pub-id></element-citation></ref><ref id="B789146"><element-citation xmlns:xlink="http://www.w3.org/1999/xlink" publication-type="article" xlink:type="simple"><person-group person-group-type="author"><name name-style="western"><surname>Cumming</surname><given-names>Graeme S.</given-names></name></person-group><year>1996</year><article-title>Mantis movements by night and the interactions of sympatric bats and mantises</article-title><source>Canadian Journal of Zoology</source><volume>74</volume><issue>9</issue><fpage>1771</fpage><lpage>1774</lpage><pub-id pub-id-type="doi">10.1139/z96-194</pub-id></element-citation></ref></ref-list></tp:taxon-treatment>
