# Supplementary material for: The Afrotropical Miomantis caffra Saussure 1871 and Miomantis paykullii Stal 1871: first records of alien mantid species in Portugal and Europe, with an updated checklist of Mantodea in Portugal (Insecta: Mantodea)
Source: Biodivers Data J. 2014 Nov 12;(2):e4117. doi: 10.3897/BDJ.2.e4117 (PMC4238084; doi:10.3897/BDJ.2.e4117)
Supplement: XML Treatment for Amorphoscelidae [file BDJ.2.e4117-treatment3.xml]

<!DOCTYPE tp:taxon-treatment
  PUBLIC "-//TaxonX//DTD Taxonomic Treatment Publishing DTD v0 20100105//EN" "tax-treatment-NSO.dtd">
<tp:taxon-treatment xmlns:tp="http://www.plazi.org/taxpub"><tp:treatment-meta><mixed-citation publication-type="journal"><person-group><name><surname>Marabuto</surname><given-names>Eduardo</given-names></name></person-group><article-title>The Afrotropical <italic><tp:taxon-name><tp:taxon-name-part taxon-name-part-type="genus">Miomantis</tp:taxon-name-part> <tp:taxon-name-part taxon-name-part-type="species">caffra</tp:taxon-name-part></tp:taxon-name></italic> Saussure 1871 and <italic><tp:taxon-name><tp:taxon-name-part taxon-name-part-type="genus">Miomantis</tp:taxon-name-part> <tp:taxon-name-part taxon-name-part-type="species">paykullii</tp:taxon-name-part></tp:taxon-name></italic> Stal 1871: first records of alien mantid species in Portugal and Europe, with an updated checklist of <tp:taxon-name><tp:taxon-name-part taxon-name-part-type="order">Mantodea</tp:taxon-name-part></tp:taxon-name> in Portugal (<tp:taxon-name><tp:taxon-name-part taxon-name-part-type="class">Insecta</tp:taxon-name-part></tp:taxon-name>: <tp:taxon-name><tp:taxon-name-part taxon-name-part-type="order">Mantodea</tp:taxon-name-part></tp:taxon-name>)</article-title><source>Biodivers Data J</source><day>12</day><month>11</month><year>2014</year><volume>2014</volume><issue>2</issue><pub-id pub-id-type="doi">10.3897/BDJ.2.e4117</pub-id></mixed-citation></tp:treatment-meta><tp:nomenclature><tp:taxon-name>
              <tp:taxon-name-part taxon-name-part-type="family">Amorphoscelidae</tp:taxon-name-part>
            </tp:taxon-name></tp:nomenclature></tp:taxon-treatment>
