# Supplementary material for: The Afrotropical Miomantis caffra Saussure 1871 and Miomantis paykullii Stal 1871: first records of alien mantid species in Portugal and Europe, with an updated checklist of Mantodea in Portugal (Insecta: Mantodea)
Source: Biodivers Data J. 2014 Nov 12;(2):e4117. doi: 10.3897/BDJ.2.e4117 (PMC4238084; doi:10.3897/BDJ.2.e4117)
Supplement: XML Treatment for Ameles spallanzania [file BDJ.2.e4117-treatment8.xml]

<!DOCTYPE tp:taxon-treatment
  PUBLIC "-//TaxonX//DTD Taxonomic Treatment Publishing DTD v0 20100105//EN" "tax-treatment-NSO.dtd">
<tp:taxon-treatment xmlns:tp="http://www.plazi.org/taxpub"><tp:treatment-meta><mixed-citation publication-type="journal"><person-group><name><surname>Marabuto</surname><given-names>Eduardo</given-names></name></person-group><article-title>The Afrotropical <italic><tp:taxon-name><tp:taxon-name-part taxon-name-part-type="genus">Miomantis</tp:taxon-name-part> <tp:taxon-name-part taxon-name-part-type="species">caffra</tp:taxon-name-part></tp:taxon-name></italic> Saussure 1871 and <italic><tp:taxon-name><tp:taxon-name-part taxon-name-part-type="genus">Miomantis</tp:taxon-name-part> <tp:taxon-name-part taxon-name-part-type="species">paykullii</tp:taxon-name-part></tp:taxon-name></italic> Stal 1871: first records of alien mantid species in Portugal and Europe, with an updated checklist of <tp:taxon-name><tp:taxon-name-part taxon-name-part-type="order">Mantodea</tp:taxon-name-part></tp:taxon-name> in Portugal (<tp:taxon-name><tp:taxon-name-part taxon-name-part-type="class">Insecta</tp:taxon-name-part></tp:taxon-name>: <tp:taxon-name><tp:taxon-name-part taxon-name-part-type="order">Mantodea</tp:taxon-name-part></tp:taxon-name>)</article-title><source>Biodivers Data J</source><day>12</day><month>11</month><year>2014</year><volume>2014</volume><issue>2</issue><pub-id pub-id-type="doi">10.3897/BDJ.2.e4117</pub-id></mixed-citation></tp:treatment-meta><tp:nomenclature><tp:taxon-name><tp:taxon-name-part taxon-name-part-type="genus">Ameles</tp:taxon-name-part> <tp:taxon-name-part taxon-name-part-type="species">spallanzania</tp:taxon-name-part></tp:taxon-name><tp:taxon-authority>(Rossi, 1792)</tp:taxon-authority></tp:nomenclature><tp:treatment-sec sec-type="Distribution"><title>Distribution</title><p>In Portugal a regular and widespread species.</p></tp:treatment-sec><tp:treatment-sec sec-type="Notes"><title>Notes</title><p><xref ref-type="bibr" rid="B789119">Battiston et al. (2010)</xref>, <xref ref-type="bibr" rid="B788564">Agabiti et al. (2010)</xref></p></tp:treatment-sec><ref-list><ref id="B789119"><element-citation xmlns:xlink="http://www.w3.org/1999/xlink" publication-type="book" xlink:type="simple"><person-group person-group-type="author"><name name-style="western"><surname>Battiston</surname><given-names>Roberto</given-names></name><name name-style="western"><surname>Picciau</surname><given-names>Luca</given-names></name><name name-style="western"><surname>Fontana</surname><given-names>Paolo</given-names></name><name name-style="western"><surname>Marshall</surname><given-names>Judith</given-names></name></person-group><year>2010</year><source>Mantids of the Euro-Mediterranean Area</source><publisher-name>WBA Handbooks</publisher-name><publisher-loc>Verona</publisher-loc><size units="page">240</size></element-citation></ref><ref id="B788564"><element-citation xmlns:xlink="http://www.w3.org/1999/xlink" publication-type="article" xlink:type="simple"><person-group person-group-type="author"><name name-style="western"><surname>Agabiti</surname><given-names>Barbara</given-names></name><name name-style="western"><surname>Salvatrice</surname><given-names>Ippolito</given-names></name><name name-style="western"><surname>Lombardo</surname><given-names>Francesco</given-names></name></person-group><year>2010</year><article-title>The Mediterranean species of the genus Ameles Burmeister, 1838 (<tp:taxon-name><tp:taxon-name-part taxon-name-part-type="class">Insecta</tp:taxon-name-part></tp:taxon-name>, <tp:taxon-name><tp:taxon-name-part taxon-name-part-type="order">Mantodea</tp:taxon-name-part></tp:taxon-name>: <tp:taxon-name><tp:taxon-name-part taxon-name-part-type="subfamily">Amelinae</tp:taxon-name-part></tp:taxon-name>) with a biogeographic and phylogenetic evaluation</article-title><source>Boletín de la Sociedad Entomológica Aragonesa (S.E.A)</source><volume>47</volume><fpage>1</fpage><lpage>20</lpage></element-citation></ref></ref-list></tp:taxon-treatment>
