# Supplementary material for: The Afrotropical Miomantis caffra Saussure 1871 and Miomantis paykullii Stal 1871: first records of alien mantid species in Portugal and Europe, with an updated checklist of Mantodea in Portugal (Insecta: Mantodea)
Source: Biodivers Data J. 2014 Nov 12;(2):e4117. doi: 10.3897/BDJ.2.e4117 (PMC4238084; doi:10.3897/BDJ.2.e4117)
Supplement: XML Treatment for Apteromantis aptera [file BDJ.2.e4117-treatment10.xml]

<!DOCTYPE tp:taxon-treatment
  PUBLIC "-//TaxonX//DTD Taxonomic Treatment Publishing DTD v0 20100105//EN" "tax-treatment-NSO.dtd">
<tp:taxon-treatment xmlns:tp="http://www.plazi.org/taxpub"><tp:treatment-meta><mixed-citation publication-type="journal"><person-group><name><surname>Marabuto</surname><given-names>Eduardo</given-names></name></person-group><article-title>The Afrotropical <italic><tp:taxon-name><tp:taxon-name-part taxon-name-part-type="genus">Miomantis</tp:taxon-name-part> <tp:taxon-name-part taxon-name-part-type="species">caffra</tp:taxon-name-part></tp:taxon-name></italic> Saussure 1871 and <italic><tp:taxon-name><tp:taxon-name-part taxon-name-part-type="genus">Miomantis</tp:taxon-name-part> <tp:taxon-name-part taxon-name-part-type="species">paykullii</tp:taxon-name-part></tp:taxon-name></italic> Stal 1871: first records of alien mantid species in Portugal and Europe, with an updated checklist of <tp:taxon-name><tp:taxon-name-part taxon-name-part-type="order">Mantodea</tp:taxon-name-part></tp:taxon-name> in Portugal (<tp:taxon-name><tp:taxon-name-part taxon-name-part-type="class">Insecta</tp:taxon-name-part></tp:taxon-name>: <tp:taxon-name><tp:taxon-name-part taxon-name-part-type="order">Mantodea</tp:taxon-name-part></tp:taxon-name>)</article-title><source>Biodivers Data J</source><day>12</day><month>11</month><year>2014</year><volume>2014</volume><issue>2</issue><pub-id pub-id-type="doi">10.3897/BDJ.2.e4117</pub-id></mixed-citation></tp:treatment-meta><tp:nomenclature><tp:taxon-name><tp:taxon-name-part taxon-name-part-type="genus">Apteromantis</tp:taxon-name-part> <tp:taxon-name-part taxon-name-part-type="species">aptera</tp:taxon-name-part></tp:taxon-name><tp:taxon-authority>(Fuente, 1894)</tp:taxon-authority></tp:nomenclature><tp:treatment-sec sec-type="Distribution"><title>Distribution</title><p>Only locally common species, limited to the southern half of Portugal in Mesomediterranean open areas.</p></tp:treatment-sec><tp:treatment-sec sec-type="Notes"><title>Notes</title><p><xref ref-type="bibr" rid="B789717">Grosso-Silva and Soares-Vieira (2004)</xref>, <xref ref-type="bibr" rid="B789727">Boieiro et al. (2007)</xref>, <xref ref-type="bibr" rid="B789738">Marabuto et al. (2014)</xref></p></tp:treatment-sec><ref-list><ref id="B789717"><element-citation xmlns:xlink="http://www.w3.org/1999/xlink" publication-type="article" xlink:type="simple"><person-group person-group-type="author"><name name-style="western"><surname>Grosso-Silva</surname><given-names>José Manuel</given-names></name><name name-style="western"><surname>Soares-Vieira</surname><given-names>Patricia</given-names></name></person-group><year>2004</year><article-title>First record of <italic><tp:taxon-name><tp:taxon-name-part taxon-name-part-type="genus">Apteromantis</tp:taxon-name-part> <tp:taxon-name-part taxon-name-part-type="species">aptera</tp:taxon-name-part></tp:taxon-name></italic> (Fuente, 1894) for Portugal and confirmation of the occurrence of <italic><tp:taxon-name><tp:taxon-name-part taxon-name-part-type="genus">Perlamantis</tp:taxon-name-part> <tp:taxon-name-part taxon-name-part-type="species">allibertii</tp:taxon-name-part></tp:taxon-name></italic> Guerin-Meneville, 1843 (<tp:taxon-name><tp:taxon-name-part taxon-name-part-type="superorder">Dictyoptera</tp:taxon-name-part></tp:taxon-name>, <tp:taxon-name><tp:taxon-name-part taxon-name-part-type="order">Mantodea</tp:taxon-name-part></tp:taxon-name>)</article-title><source>Boletin de la Sociedad Entomologica Aragonesa (S. E. A)</source><volume>35</volume><fpage>277</fpage><lpage>277</lpage></element-citation></ref><ref id="B789727"><element-citation xmlns:xlink="http://www.w3.org/1999/xlink" publication-type="article" xlink:type="simple"><person-group person-group-type="author"><name name-style="western"><surname>Boieiro</surname><given-names>M</given-names></name><name name-style="western"><surname>Silva</surname><given-names>P M</given-names></name><name name-style="western"><surname>Silva</surname><given-names>I F</given-names></name><name name-style="western"><surname>Aguiar</surname><given-names>C A S</given-names></name><name name-style="western"><surname>Serrano</surname><given-names>A R M</given-names></name></person-group><year>2007</year><article-title>New finding of the threatened <italic><tp:taxon-name><tp:taxon-name-part taxon-name-part-type="genus">Apteromantis</tp:taxon-name-part> <tp:taxon-name-part taxon-name-part-type="species">aptera</tp:taxon-name-part></tp:taxon-name></italic> (Fuente, 1893) in Portugal (<tp:taxon-name><tp:taxon-name-part taxon-name-part-type="order">Mantodea</tp:taxon-name-part></tp:taxon-name>)</article-title><source>Boletin de la Sociedad Entomologica Aragonesa (S. E. A)</source><volume>41</volume><fpage>447</fpage><lpage>448</lpage></element-citation></ref><ref id="B789738"><element-citation xmlns:xlink="http://www.w3.org/1999/xlink" publication-type="article" xlink:type="simple"><person-group person-group-type="author"><name name-style="western"><surname>Marabuto</surname><given-names>Eduardo</given-names></name><name name-style="western"><surname>Rodrigues</surname><given-names>Ivo</given-names></name><name name-style="western"><surname>Henriques</surname><given-names>Sergio S</given-names></name></person-group><year>2014</year><article-title><italic><tp:taxon-name><tp:taxon-name-part taxon-name-part-type="genus">Sphodromantis</tp:taxon-name-part> <tp:taxon-name-part taxon-name-part-type="species">viridis</tp:taxon-name-part></tp:taxon-name></italic> (Forskal, 1775): New for Portugal and new records of the rare and small mantids <italic><tp:taxon-name><tp:taxon-name-part taxon-name-part-type="genus">Apteromantis</tp:taxon-name-part> <tp:taxon-name-part taxon-name-part-type="species">aptera</tp:taxon-name-part></tp:taxon-name></italic> (Fuente, 1894) and <italic><tp:taxon-name><tp:taxon-name-part taxon-name-part-type="genus">Perlamantis</tp:taxon-name-part> <tp:taxon-name-part taxon-name-part-type="species">allibertii</tp:taxon-name-part></tp:taxon-name></italic> Guerin-Meneville, 1843 in the country (<tp:taxon-name><tp:taxon-name-part taxon-name-part-type="order">Mantodea</tp:taxon-name-part></tp:taxon-name>: <tp:taxon-name><tp:taxon-name-part taxon-name-part-type="family">Mantidae</tp:taxon-name-part></tp:taxon-name> and <tp:taxon-name><tp:taxon-name-part taxon-name-part-type="family">Amorphoscelidae</tp:taxon-name-part></tp:taxon-name>)</article-title><source>Biodiversity Data Journal</source><volume>2</volume><fpage>1037</fpage><lpage>1037</lpage><pub-id pub-id-type="doi">10.3897/BDJ.2.e1037</pub-id></element-citation></ref></ref-list></tp:taxon-treatment>
