# Supplementary material for: The Afrotropical Miomantis caffra Saussure 1871 and Miomantis paykullii Stal 1871: first records of alien mantid species in Portugal and Europe, with an updated checklist of Mantodea in Portugal (Insecta: Mantodea)
Source: Biodivers Data J. 2014 Nov 12;(2):e4117. doi: 10.3897/BDJ.2.e4117 (PMC4238084; doi:10.3897/BDJ.2.e4117)
Supplement: XML Treatment for Iris oratoria [file BDJ.2.e4117-treatment17.xml]

<!DOCTYPE tp:taxon-treatment
  PUBLIC "-//TaxonX//DTD Taxonomic Treatment Publishing DTD v0 20100105//EN" "tax-treatment-NSO.dtd">
<tp:taxon-treatment xmlns:tp="http://www.plazi.org/taxpub"><tp:treatment-meta><mixed-citation publication-type="journal"><person-group><name><surname>Marabuto</surname><given-names>Eduardo</given-names></name></person-group><article-title>The Afrotropical <italic><tp:taxon-name><tp:taxon-name-part taxon-name-part-type="genus">Miomantis</tp:taxon-name-part> <tp:taxon-name-part taxon-name-part-type="species">caffra</tp:taxon-name-part></tp:taxon-name></italic> Saussure 1871 and <italic><tp:taxon-name><tp:taxon-name-part taxon-name-part-type="genus">Miomantis</tp:taxon-name-part> <tp:taxon-name-part taxon-name-part-type="species">paykullii</tp:taxon-name-part></tp:taxon-name></italic> Stal 1871: first records of alien mantid species in Portugal and Europe, with an updated checklist of <tp:taxon-name><tp:taxon-name-part taxon-name-part-type="order">Mantodea</tp:taxon-name-part></tp:taxon-name> in Portugal (<tp:taxon-name><tp:taxon-name-part taxon-name-part-type="class">Insecta</tp:taxon-name-part></tp:taxon-name>: <tp:taxon-name><tp:taxon-name-part taxon-name-part-type="order">Mantodea</tp:taxon-name-part></tp:taxon-name>)</article-title><source>Biodivers Data J</source><day>12</day><month>11</month><year>2014</year><volume>2014</volume><issue>2</issue><pub-id pub-id-type="doi">10.3897/BDJ.2.e4117</pub-id></mixed-citation></tp:treatment-meta><tp:nomenclature><tp:taxon-name><tp:taxon-name-part taxon-name-part-type="genus">Iris</tp:taxon-name-part> <tp:taxon-name-part taxon-name-part-type="species">oratoria</tp:taxon-name-part></tp:taxon-name><tp:taxon-authority>(Linnaeus, 1758)</tp:taxon-authority></tp:nomenclature><tp:treatment-sec sec-type="Distribution"><title>Distribution</title><p>Throughout Portugal but more abundant at the end of summer and in the Mediterranean areas of the south.</p></tp:treatment-sec><tp:treatment-sec sec-type="Notes"><title>Notes</title><p>
              <xref ref-type="bibr" rid="B800237">Bolívar (1876)</xref>
            </p></tp:treatment-sec><ref-list><ref id="B800237"><element-citation xmlns:xlink="http://www.w3.org/1999/xlink" publication-type="article" xlink:type="simple"><person-group person-group-type="author"><name name-style="western"><surname>Bolívar</surname><given-names>I</given-names></name></person-group><year>1876</year><article-title>Sinópsis de los Ortópteros de España y Portugal.</article-title><source>Anales de la Sociedad Española de Historia Natural de Madrid</source><volume>5</volume><fpage>79</fpage><lpage>130</lpage></element-citation></ref></ref-list></tp:taxon-treatment>
